# Supplementary material for: Green Synthesis and Anticancer Potential of 1,4-Dihydropyridines-Based Triazole Derivatives: In Silico and In Vitro Study
Source: Life (Basel). 2022 Mar 31;12(4):519. doi: 10.3390/life12040519 (PMC9029820; doi:10.3390/life12040519)
Supplement: Supplementary file 1 [file life-12-00519-s001.zip]

Archive with 1 entries (1 files):
- life-1608481-supplementary.pdf
